# Supplementary material for: Impact of orthodontic-induced facial morphology changes on aesthetic evaluation: a retrospective study
Source: BMC Oral Health. 2024 Jan 5;24:24. doi: 10.1186/s12903-023-03776-4 (PMC10768126; doi:10.1186/s12903-023-03776-4)
Supplement: Supplementary file 1 — Additional file 1. Supplementary Tables. [file 12903_2023_3776_MOESM1_ESM.xlsx]

## Sheet: ST1
Supplementary Table 1: The facial landmarks used for analysis
Serial Number	Name	Abbreviation	Sort	Definition
1	trichion	tri	Facial midline	Mid-point of hairline
2	metopion	m	Facial midline	The intersection of the line connecting the highest point of the left and right frontal nodules and the median sagittal plane.
3	glabella	g	Facial midline	Between the medial ends of the left and right eyebrow arches of the frontal bone, the most prominent point of the forehead.
4	nasion	n	Facial midline	The intersection point of the frontal nasal suture and the median sagittal plane.
5	sellion	sl	Facial midline	The most concave point of the soft tissue covered by the surface of the nasal frontal suture.
6	rhinion	rhi	Skull midline	The intersection of the lower edge of the nasal bone and the median sagittal plane.
7	pronasale	prn	Facial midline	When the head is positioned on the eye-ear plane, the most prominent point on the nasal tip is forward.
8	subnasale	sn	Facial midline	The deepest point of the angle between the nasal diaphragm and the upper lip skin on the median sagittal plane.
9	labrale superius	ls	Facial midline	The upper lip skin and mucosa, that is, the intersection of the red lip line and the median sagittal plane.
10	stomion	sto	Facial midline	The median point of the mouth fissure, when the upper and lower lips are closed.
11	labrale inferius	li	Facial midline	The lower lip mucosa is the intersection of the lower edge of the lip red and the median sagittal plane.
12	supramentale	sm	Facial midline	The midpoint of the chin labial sulcus, the most concave point of soft tissue.
13	pogonion	pg	Facial midline	Front point of chin.
14	gnathion	gn	Facial midline	Bottom point of chin.
15,16	supercilium	su	Both sides of the face	The highest point of eyebrow.
17,18	frontotemporale	ft	Both sides of the skull	The closest point between the left and right frontal temporal ridges.
19,20	entocanthion	en	Both sides of the face	On the inner angle of the eye fissure, the meeting point of the upper and lower eyelids of the left and right eyes.
21,22	ectocanthion	ex	Both sides of the face	On the outer corner of the eye fissure, the meeting point of the upper and lower eyelids of the left and right eyes.
23,24	pupilla	pu	Both sides of the face	The center of the pupil, located in front of the eye.
25,26	orbitale	or	Both sides of the skull	The lowest point of the infraorbital margin. It is generally located in the lateral part of the inferior orbital margin, not in the middle of the inferior orbital margin.
27,28	supra-orbital	sor	Both sides of the skull	The highest point of supraorbital margin.
29,30	frontomalaretemporale	fmt	Both sides of the skull	Located at the junction of the front and back of the zygomatic process of the frontal bone, it is the outermost point of the zygomaticofrontal suture.
31,32	frontomalareorbitale	fmo	Both sides of the skull	The intersection point of zygomaticofrontal suture and lateral orbital margin.
33,34	zygion	zy	Both sides of the face	The most prominent point of soft tissue covered by the most prominent surface of the left and right zygomatic arches to the outside.
35,36	zygomaxillare	zm	Both sides of the skull	The lowest point of zygomatic maxillary suture.
37,38	alare	al	Both sides of the face	The outermost point of nasal alar.
39,40	supra-alare	sal	Both sides of the face	The uppermost point of the base of the nasal wing.
41,42	subalare	sbal	Both sides of the face	The lowest point of the nasal alar base, where the nasal alar is fused with the upper lip skin.
43,44	cheilion	ch	Both sides of the face	On the outer corner of the fissure, the point where the mucosal edges of the upper and lower lips meet at the outer end.
45,46	gonion	go	Both sides of the face	The mandibular angle is formed at the junction of the posterior edge of the mandibular ramus and the lower edge of the mandibular body, the most prominent point.
47,48	column philtrum	cph	Both sides of the face	The junction of the middle ridge and the lip red edge.

## Sheet: ST2
Supplementary Table 2: The features used for evaluating facial aesthetics
Point	frontal/profile	Type	Description	reference value	reference
zyL-zyR/ls-g	frontal	Ratio	FWHR: The horizontal distance between the left zygomatic arch and the right zygomatic arch is facial width. The vertical distance between the highest point of the upper lip and the eyebrows.	NA	Sato, S., et al., The Association Between Facial Width-to-Height Ratio (fWHR) and Sporting Performances: Evidence From Professional Basketball Players in Japan. 2021. 12: p. 714819.
zyL-zyR/goL-goR	frontal	Ratio	Middle face width \ lower face width	4:3	Wang RH, Ho C, Lin H, Lo L (2019) Three-dimensional cephalometry for orthognathic planning: normative data and analyses. J Formos Med Assoc.
tri-g/tri-gn	frontal	Ratio	The ratio of the distance from tri to g to the distance from tri to gn	1/3	chen YX . Orthodontics foundation, technology and clinical[M]. Beijing:People's Medical Publishing House, 2012:676-677.
g-sn/tri-gn	frontal	Ratio	The ratio of the distance from g to sn to the distance from tri to gn	1/3	NA
sn-gn/tri-gn	frontal	Ratio	The ratio of the distance from sn to go to the distance from tri to gn	1/3	NA
sn-sto/sn-gn	frontal	Ratio	Nasal floor-cleft mouth-chin labial groove-chin floor	1/3	chen YX . Orthodontics foundation, technology and clinical[M]. Beijing:People's Medical Publishing House, 2012:676-677.
sto-sm/sn-gn	frontal	Ratio	Nasal floor-cleft mouth-chin labial groove-chin floor	1/3	NA
sm-gn/sn-gn	frontal	Ratio	The ratio of the distance from sm to gn to the distance from sn to gn	1/3	NA
enR-enL/puR-puL	frontal	Ratio	Mideye distance/ interocular distance	1.618	Zhao, J., et al., A novel facial attractiveness evaluation system based on face shape, facial structure features and skin. Cognitive neurodynamics, 2020. 14(5): p. 643-656.
enR-enL/alR-alL	frontal	Ratio	Mideye distance /nose width	1.618	Zhao, J., et al., A novel facial attractiveness evaluation system based on face shape, facial structure features and skin. Cognitive neurodynamics, 2020. 14(5): p. 643-656.
chR-chL/puR-puL	frontal	Ratio	Mouth width/ interocular distance	1.618	Zhao, J., et al., A novel facial attractiveness evaluation system based on face shape, facial structure features and skin. Cognitive neurodynamics, 2020. 14(5): p. 643-656.
puR-puL/ex-en	frontal	Ratio	Interocular distance/ eye fissure width	1.618	Zhao, J., et al., A novel facial attractiveness evaluation system based on face shape, facial structure features and skin. Cognitive neurodynamics, 2020. 14(5): p. 643-656.
alR-alL/ex-en	frontal	Ratio	Nose width /eye fissure width	1	Zhao, J., et al., A novel facial attractiveness evaluation system based on face shape, facial structure features and skin. Cognitive neurodynamics, 2020. 14(5): p. 643-656.
puR-puL/alR-alL	frontal	Ratio	Interocular distance/nose width	1	Zhao, J., et al., A novel facial attractiveness evaluation system based on face shape, facial structure features and skin. Cognitive neurodynamics, 2020. 14(5): p. 643-656.
tri-gn/zyR-zyL	frontal	Ratio	Length of face/ width of face	1.618	Zhao, J., et al., A novel facial attractiveness evaluation system based on face shape, facial structure features and skin. Cognitive neurodynamics, 2020. 14(5): p. 643-656.
zyR-zyL/alR-alL	frontal	Ratio	Width of face/ nose width	5	Zhao, J., et al., A novel facial attractiveness evaluation system based on face shape, facial structure features and skin. Cognitive neurodynamics, 2020. 14(5): p. 643-656.
zyR-zyL/ex-en	frontal	Ratio	Width of face/eye fissure width	5	Zhao, J., et al., A novel facial attractiveness evaluation system based on face shape, facial structure features and skin. Cognitive neurodynamics, 2020. 14(5): p. 643-656.
tri.m.g	profile	Angle	The Angle between tri, m and g	NA	NA
m.tri.vert	profile	Angle	The Angle between m, tri and vertical line	NA	NA
g.m.vert	profile	Angle	The Angle between g, m and vertical line	NA	NA
g.sl.prn	profile	Angle	The Angle between g, sl and prn	NA	NA
al.sl.prn	profile	Angle	The Angle between al, sl and prn	NA	NA
prn.sn.ls	profile	Angle	nasolabial angle: The angle between the tangent lines of the nasal bottom point Sn to the lower edge of the nasal contour and the front edge of the outer contour of the upper lip.	95°~ 100°	chen YX . Orthodontics foundation, technology and clinical[M]. Beijing:People's Medical Publishing House, 2012:676-677.
sl.prn.sn	profile	Angle	The Angle between sl, prn and sn	NA	NA
sl.prn.al	profile	Angle	The Angle between sl, prn and al	NA	NA
sn.ls.hori	profile	Angle	The Angle between sn,ls and horizontal line	NA	NA
pg.sm.hori	profile	Angle	The Angle between pg, sm and horizontal line	NA	NA
n.ls.hori	profile	Angle	The Angle between n, ls and horizontal line	NA	NA
n.pg.hori	profile	Angle	facial angle: The Angle between n, pg and horizontal line: The Angle between pg, n and ls	NA	chen YX . Orthodontics foundation, technology and clinical[M]. Beijing:People's Medical Publishing House, 2012:676-677.
pg.n.ls	profile	Angle	maxillary facial angle: The Angle between pg, ls and n	5.9°±1.7°	chen YX . Orthodontics foundation, technology and clinical[M]. Beijing:People's Medical Publishing House, 2012:676-677.
prn.ls.n	profile	Angle	nasomaxillary angle: The angle between prn ls and n	106. 1°±3. 9°	chen YX . Orthodontics foundation, technology and clinical[M]. Beijing:People's Medical Publishing House, 2012:676-677.
m.ls.gn	profile	Angle	profile form estimation: The back intersection angle between two lines.	Straight profile: two lines are almost connected into a line (the intersection angle is about 180), convex profile ( intersection angle is less than 180); concave profile (intersection angle greater than 180).	chen YX . Orthodontics foundation, technology and clinical[M]. Beijing:People's Medical Publishing House, 2012:676-677.
m.sn.pg	profile	Angle	profile form estimation:The Angle between m, sn and pg	Straight profile: two lines are almost connected into a line (the intersection angle is about 180), convex profile ( intersection angle is less than 180); concave profile (intersection angle greater than 180).	chen YX . Orthodontics foundation, technology and clinical[M]. Beijing:People's Medical Publishing House, 2012:676-677.
sn.pg.vert	profile	Angle	T-line and T-angle: The Angle between sn, pg and vertical line	10°	chen YX . Orthodontics foundation, technology and clinical[M]. Beijing:People's Medical Publishing House, 2012:676-677.
n.sn.pg	profile	Angle	Soft tissue facial angle: The Angle between n, sn and pg	NA	chen YX . Orthodontics foundation, technology and clinical[M]. Beijing:People's Medical Publishing House, 2012:676-677.
n.prn.pg	profile	Angle	Nasal angle: The Angle between n, prn and pg	NA	chen YX . Orthodontics foundation, technology and clinical[M]. Beijing:People's Medical Publishing House, 2012:676-677.
li.sm.pg	profile	Angle	mentolabial sulcus angle: The Angle between li, sm and pg	NA	chen YX . Orthodontics foundation, technology and clinical[M]. Beijing:People's Medical Publishing House, 2012:676-677.

## Sheet: ST3
Supplementary Table 3: Changes of FAR in Different Orthodontic Diagnosed Groups
Diagnosis	Type	P frontal	P profile	P overall
Premolar Extraction	Yes	1.52×10-4	6.41×10-9	1.21×10-8
	No	0.41	2.40×10-3	0.011
Orthognathic Surgery	Yes	0.3	3.71×10-5	2.09×10-4
	No	6.97×10-6	1.05×10-7	7.64×10-7
Orthodontic Treatment Methods	Labial	0.9	4.30×10-4	1.53×10-3
	Invisible	0.53	0.047	0.031
	Lingual	3.61×10-3	7.71×10-7	5.02×10-6
Malocclusion Type (Dental Diagnosis)	I	0.059	2.47×10-4	2.64×10-3
	II	0.25	1.27×10-3	4.91×10-4
	III	0.011	4.09×10-5	5.47×10-4
Bimaxillary Protrusion	Yes	0.026	3.00×10-7	2.85×10-6
	No	0.031	2.18×10-4	1.38×10-4
Mandibular Retrognathia	Yes	1.28×10-3	1.80×10-8	5.61×10-6
	No	0.28	8.37×10-4	4.22×10-4
The differences in FAR before and after orthodontic treatment were tested. P-value were calculated using t-test (two tailed).

## Sheet: ST4
Supplementary Table 4: The results of frontal facial features and aesthetic ratings (-log10(P))
phenotype	Overall ratings		Frontal ratings		Changes of Phenotype
	Rating change	Rating	Rating change	Rating	T-test	var test
zyL-zyR/ls-g	0.172	1.123	0.132	0.533	0.717	0.733
zyL-zyR/goL-goR	0.073	0.108	0.711	0.029	0.199	0.319
tri-g/tri-gn	0.471	0.128	0.128	0.382	0.74	0.162
g-sn/tri-gn	0.787	0.713	0.247	0.279	0.196	0.115
sn-gn/tri-gn	0.133	0.962	0.342	0.817	1.444	0.712
sn-sto/sn-gn	0.307	1.399	0.067	1.115	0.996	0.574
sto-sm/sn-gn	0.786	3.816	0.773	2.337	3.889	2.182
sm-gn/sn-gn	0.707	0.359	0.651	0.178	3.669	2.207
enR-enL/puR-puL	1.34	1.668	2.112	0.688	2.675	0.02
enR-enL/alR-alL	0.274	0.457	0.241	0.211	1.734	0.263
chR-chL/puR-puL	0.192	0.123	0.383	0.469	1.168	0.132
puR-puL/ex-en	0.829	1.889	0.92	1.805	0.517	0.017
alR-alL/ex-en	1.349	2.027	2.966	3.242	0.724	0.011
puR-puL/alR-alL	0.046	0.299	0.354	1.011	0.272	0.034
tri-gn/zyR-zyL	0.898	1.112	0.499	0.979	0.665	0.919
zyR-zyL/alR-alL	0.115	0.548	0.638	1.182	0.764	0.315
zyR-zyL/ex-en	0.639	1.752	1.395	2.001	0.126	0.254

## Sheet: ST5
Supplementary Table 5: The results of profile facial features and aesthetic ratings (-log10(P))
phenotype	Overall ratings		Profile ratings		Changes of Phenotype
	Rating change	Rating	Rating change	Rating	T-test	var test
tri.m.g	0.525	0.123	0.994	0.245	1.611	0.007
m.tri.chui	0.411	0.11	1.423	0.187	0.076	0.18
g.m.chui	0.228	0.209	0.241	0.049	2.726	0.493
g.sl.prn	0.166	0.421	0.075	0.809	0.278	0.246
al.sl.prn	0.733	1.344	1.346	0.245	2.471	0.132
prn.sn.ls	0.83	2.166	0.851	1.337	8.456	0.244
sl.prn.sn	0.174	1.418	0.068	3.551	0.027	0.096
sl.prn.al	0.283	0.647	0.574	2.823	1.896	0.009
sn.ls.shui	0.747	5.694	0.828	6.028	9.251	0.077
pg.sm.shui	5.107	8.404	4.408	14.398	3.735	0.464
n.ls.shui	0.938	1.562	2.439	1.091	3.027	2.018
n.pg.shui	1.408	1.043	0.479	1.689	2.075	1.188
pg.n.ls	3.689	2.52	5.679	2.398	4.915	2.887
prn.ls.n	1.125	2.089	0.496	4.092	3.07	0.289
m.ls.gn	4.831	1.841	5.737	1.524	2.771	2.605
m.sn.pg	1.942	0.059	2.174	0.172	0.137	1.337
sn.pg.chui	1.986	0.545	2.378	0.483	1.378	1.119
n.sn.pg	1.947	0.046	2.184	0.093	0.164	1.087
n.prn.pg	0.514	0.479	0.876	0.979	0.022	0.619
li.sm.pg	0.11	0.999	0.143	2.733	0.98	2.315

## Sheet: ST6
Supplementary Table 6: The results of multifactor analysis
	Estimate	Std. Error	t value	Pr(>|t|)
(Intercept)	-0.40353	0.88366	-0.457	0.64948
pg.sm.shui	0.0391	0.01168	3.347	0.00138
pg.n.ls	0.07452	0.04974	1.498	0.13911
sto-sm/sn-gn	1.07702	3.47269	0.31	0.75748
sex	0.28062	0.48841	0.575	0.56764
Age	0.06249	0.04376	1.428	0.15828
sex:Age	-0.0256	0.02353	-1.088	0.28085
sex:Age	-0.0256	0.02353	-1.088	0.28085
